# Supplementary material for: Evidence for Significant Skew and Low Heritability of Competitive Male Mating Success in the Yellow Fever Mosquito Aedes aegypti
Source: Evol Appl. 2024 Dec 26;17(12):e70061. doi: 10.1111/eva.70061 (PMC11671345; doi:10.1111/eva.70061)
Supplement: Supplementary file 1 — Appendix S1. [file EVA-17-e70061-s001.zip]

Archive with 3 entries (3 files):
- broad_sense.txt
- Evolutionary_applications_supporting_figures.docx
- narrow_sense.txt
