# Supplementary material for: Evidence for Significant Skew and Low Heritability of Competitive Male Mating Success in the Yellow Fever Mosquito Aedes aegypti
Source: Evol Appl. 2024 Dec 26;17(12):e70061. doi: 10.1111/eva.70061 (PMC11671345; doi:10.1111/eva.70061)
Supplement: Supplementary file 1 — Appendix S1. [file EVA-17-e70061-s001.zip › broad_sense.txt]

block	family	replicate	no_inseminated	proportion_inseminated
1	1	1	1	0.125
1	1	2	1	0.125
1	1	3	1	0.25
1	1	4	1	0.142857143
1	1	5	0	0
1	2	1	4	0.5
1	2	2	0	0
1	2	3	1	0.166666667
1	2	4	1	0.125
1	2	5	4	0.5
1	4	1	0	0
1	4	2	1	0.125
1	4	3	0	0
1	4	4	0	0
1	4	5	2	0.25
1	5	1	3	0.375
1	5	2	4	0.5
1	5	3	2	0.25
1	5	4	3	0.375
1	5	5	2	0.25
1	6	1	0	0
1	6	2	0	0
1	6	3	0	0
1	6	4	1	0.125
1	6	5	1	0.125
1	7	1	2	0.25
1	7	2	0	0
1	7	3	0	0
1	7	4	1	0.125
1	7	5	1	0.125
1	8	1	0	0
1	8	2	1	0.125
1	8	3	0	0
1	8	4	2	0.25
1	8	5	0	0
1	9	1	0	0
1	9	2	2	0.285714286
1	9	3	4	0.571428571
1	9	4	2	0.25
1	9	5	1	0.125
1	10	1	1	0.125
1	10	2	0	0
1	10	3	2	0.25
1	10	4	3	0.375
1	10	5	2	0.25
2	11	1	0	0
2	11	2	0	0
2	11	3	1	0.125
2	11	4	0	0
2	11	5	0	0
2	13	1	0	0
2	13	2	0	0
2	13	3	0	0
2	13	4	0	0
2	13	5	2	0.25
2	15	1	0	0
2	15	2	0	0
2	15	3	0	0
2	15	4	2	0.25
2	15	5	0	0
3	16	1	1	0.166666667
3	16	2	2	0.25
3	16	3	2	0.285714286
3	16	4	0	0
3	16	5	1	0.125
3	17	1	1	0.142857143
3	17	2	1	0.166666667
3	17	3	2	0.285714286
3	17	4	1	0.142857143
3	17	5	1	0.142857143
3	18	1	0	0
3	18	2	5	0.625
3	18	3	1	0.125
3	18	4	1	0.166666667
3	18	5	0	0
3	20	1	4	0.5
3	20	2	1	0.125
3	20	3	2	0.25
3	20	4	1	0.125
3	20	5	2	0.25
3	21	1	1	0.125
3	21	2	1	0.142857143
3	21	3	2	0.25
3	21	4	4	0.5
3	21	5	0	0
3	22	1	0	0
3	22	2	1	0.125
3	22	3	1	0.125
3	22	4	1	0.166666667
3	22	5	3	0.428571429
3	23	1	0	0
3	23	2	0	0
3	23	3	3	0.375
3	23	4	2	0.25
3	23	5	3	0.375
4	24	1	1	0.125
4	24	2	2	0.25
4	24	3	0	0
4	24	4	1	0.142857143
4	24	5	1	0.125
4	25	1	2	0.25
4	25	2	2	0.25
4	25	3	2	0.25
4	25	4	2	0.25
4	25	5	1	0.125
4	26	1	2	0.25
4	26	2	2	0.333333333
4	26	3	1	0.142857143
4	26	4	0	0
4	26	5	3	0.428571429
4	27	1	1	0.125
4	27	2	0	0
4	27	3	1	0.125
4	27	4	0	0
4	27	5	1	0.125
4	28	1	1	0.142857143
4	28	2	1	0.125
4	28	3	0	0
4	28	4	0	0
4	28	5	1	0.142857143
4	29	1	2	0.285714286
4	29	2	1	0.142857143
4	29	3	3	0.375
4	29	4	1	0.125
4	29	5	2	0.25
4	30	1	1	0.142857143
4	30	2	1	0.125
4	30	3	0	0
4	30	4	0	0
4	30	5	1	0.125
4	31	1	0	0
4	31	2	1	0.125
4	31	3	1	0.142857143
4	31	4	0	0
4	31	5	2	0.25
4	32	1	2	0.285714286
4	32	2	1	0.125
4	32	3	3	0.375
4	32	4	1	0.166666667
4	32	5	3	0.428571429
5	33	1	2	0.25
5	33	2	0	0
5	33	3	0	0
5	33	4	2	0.25
5	33	5	1	0.125
5	35	1	0	0
5	35	2	1	0.125
5	35	3	2	0.25
5	35	4	0	0
5	35	5	0	0
5	36	1	0	0
5	36	2	0	0
5	36	3	0	0
5	36	4	0	0
5	36	5	0	0
5	37	1	2	0.25
5	37	2	2	0.25
5	37	3	1	0.125
5	37	4	1	0.125
5	37	5	1	0.142857143
5	38	1	4	0.5
5	38	2	0	0
5	38	3	0	0
5	38	4	3	0.375
5	38	5	0	0
5	39	1	0	0
5	39	2	1	0.125
5	39	3	1	0.125
5	39	4	5	0.625
5	39	5	1	0.142857143
6	40	1	1	0.142857143
6	40	2	0	0
6	40	3	0	0
6	40	4	1	0.142857143
6	40	5	0	0
6	41	1	0	0
6	41	2	0	0
6	41	3	1	0.142857143
6	41	4	0	0
6	41	5	0	0
6	42	1	0	0
6	42	2	0	0
6	42	3	1	0.142857143
6	42	4	0	0
6	42	5	0	0
6	43	1	1	0.125
6	43	2	0	0
6	43	3	0	0
6	43	4	0	0
6	43	5	0	0
6	46	1	0	0
6	46	2	0	0
6	46	3	0	0
6	46	4	0	0
6	46	5	1	0.125
6	47	1	0	0
6	47	2	2	0.25
6	47	3	0	0
6	47	4	1	0.125
6	47	5	1	0.125
