# Supplementary material for: Evidence for Significant Skew and Low Heritability of Competitive Male Mating Success in the Yellow Fever Mosquito Aedes aegypti
Source: Evol Appl. 2024 Dec 26;17(12):e70061. doi: 10.1111/eva.70061 (PMC11671345; doi:10.1111/eva.70061)
Supplement: Supplementary file 1 — Appendix S1. [file EVA-17-e70061-s001.zip › narrow_sense.txt]

replicate	P1_scores	F1_scores	P1_proportions	F1_proportions	P1_status	F1_status
1	1	0	0.125	0	mated	unmated
1	1	1	0.125	0.125	mated	mated
1	4	1	0.5	0.125	mated	mated
1	1	0	0.125	0	mated	unmated
1	1	0	0.125	0	mated	unmated
1	1	0	0.125	0	mated	unmated
1	0	0	0	0	unmated	unmated
1	0	2	0	0.25	unmated	mated
1	0	1	0	0.125	unmated	mated
1	1	1	0.125	0.125	mated	mated
1	0	0	0	0	unmated	unmated
1	0	0	0	0	unmated	unmated
1	0	0	0	0	unmated	unmated
1	2	1	0.25	0.125	mated	mated
1	1	1	0.125	0.125	mated	mated
1	0	1	0	0.125	unmated	mated
1	0	0	0	0	unmated	unmated
1	2	0	0.25	0	mated	unmated
1	0	0	0	0	unmated	unmated
1	0	1	0	0.125	unmated	mated
1	0	0	0	0	unmated	unmated
1	0	0	0	0	unmated	unmated
1	0	0	0	0	unmated	unmated
1	0	0	0	0	unmated	unmated
1	2	0	0.25	0	mated	unmated
1	2	0	0.25	0	mated	unmated
1	1	0	0.125	0	mated	unmated
1	1	1	0.125	0.142857143	mated	mated
1	1	0	0.125	0	mated	unmated
1	1	0	0.125	0	mated	unmated
1	0	0	0	0	unmated	unmated
1	3	1	0.375	0.125	mated	mated
1	1	1	0.125	0.125	mated	mated
1	0	1	0	0.125	unmated	mated
1	0	1	0	0.125	unmated	mated
1	3	0	0.428571429	0	mated	unmated
1	1	0	0.125	0	mated	unmated
1	1	0	0.125	0	mated	unmated
1	2	2	0.25	0.25	mated	mated
1	0	0	0	0	unmated	unmated
1	0	0	0	0	unmated	unmated
1	0	0	0	0	unmated	unmated
1	1	0	0.125	0	mated	unmated
1	0	2	0	0.25	unmated	mated
1	2	1	0.25	0.125	mated	mated
1	0	0	0	0	unmated	unmated
1	0	0	0	0	unmated	unmated
1	1	0	0.125	0	mated	unmated
1	1	0	0.142857143	0	mated	unmated
1	1	0	0.125	0	mated	unmated
2	0	0	0	0	unmated	unmated
2	0	0	0	0	unmated	unmated
2	0	2	0	0.25	unmated	mated
2	0	1	0	0.125	unmated	mated
2	0	1	0	0.125	unmated	mated
2	0	0	0	0	unmated	unmated
2	4	1	0.5	0.142857143	mated	mated
2	0	1	0	0.125	unmated	mated
2	0	0	0	0	unmated	unmated
2	1	0	0.066666667	0	mated	unmated
2	1	3	0.0625	0.375	mated	mated
2	0	0	0	0	unmated	unmated
2	0	0	0	0	unmated	unmated
2	0	1	0	0.125	unmated	mated
2	0	0	0	0	unmated	unmated
2	0	0	0	0	unmated	unmated
2	0	1	0	0.125	unmated	mated
2	0	0	0	0	unmated	unmated
2	0	0	0	0	unmated	unmated
2	2	0	0.068965517	0	mated	unmated
2	3	0	0.1	0	mated	unmated
2	0	0	0	0	unmated	unmated
2	1	0	0.03125	0	mated	unmated
2	1	0	0.03030303	0	mated	unmated
2	2	0	0.058823529	0	mated	unmated
2	0	0	0	0	unmated	unmated
2	1	0	0.027777778	0	mated	unmated
2	1	0	0.026315789	0	mated	unmated
2	0	0	0	0	unmated	unmated
2	1	1	0.025	0.142857143	mated	mated
3	0	0	0	0	unmated	unmated
3	1	3	0.125	0.375	mated	mated
3	1	3	0.125	0.375	mated	mated
3	1	2	0.166666667	0.25	mated	mated
3	0	2	0	0.25	unmated	mated
3	1	1	0.125	0.125	mated	mated
3	0	1	0	0.125	unmated	mated
3	0	2	0	0.25	unmated	mated
3	1	0	0.125	0	mated	unmated
3	0	1	0	0.125	unmated	mated
3	1	1	0.125	0.125	mated	mated
3	2	3	0.25	0.375	mated	mated
3	1	1	0.125	0.125	mated	mated
3	1	3	0.125	0.375	mated	mated
3	2	4	0.25	0.5	mated	mated
3	1	3	0.142857143	0.375	mated	mated
3	0	1	0	0.125	unmated	mated
3	1	3	0.125	0.375	mated	mated
3	2	3	0.25	0.375	mated	mated
3	2	1	0.25	0.125	mated	mated
3	3	0	0.375	0	mated	unmated
3	0	3	0	0.428571429	unmated	mated
3	0	2	0	0.25	unmated	mated
3	2	1	0.25	0.125	mated	mated
3	0	2	0	0.25	unmated	mated
3	2	0	0.25	0	mated	unmated
3	0	4	0	0.5	unmated	mated
3	1	2	0.142857143	0.285714286	mated	mated
3	1	2	0.142857143	0.25	mated	mated
4	4	1	0.5	0.125	mated	mated
4	1	3	0.125	0.375	mated	mated
4	4	1	0.5	0.125	mated	mated
4	0	1	0	0.125	unmated	mated
4	1	2	0.125	0.25	mated	mated
4	1	0	0.125	0	mated	unmated
4	1	0	0.125	0	mated	unmated
4	1	2	0.125	0.25	mated	mated
4	1	2	0.125	0.25	mated	mated
4	0	1	0	0.125	unmated	mated
4	0	2	0	0.25	unmated	mated
4	2	0	0.25	0	mated	unmated
4	0	0	0	0	unmated	unmated
4	2	1	0.25	0.125	mated	mated
4	0	0	0	0	unmated	unmated
4	0	1	0	0.125	unmated	mated
4	0	1	0	0.125	unmated	mated
